# Supplementary material for: Constructing (101)-Oriented Anatase TiO2 Seed Layers on Amorphous Microchannel Plate Glass: Surface Energetics and Template-Assisted Oriented Growth
Source: Nanomaterials (Basel). 2026 Feb 23;16(4):281. doi: 10.3390/nano16040281 (PMC12942982; doi:10.3390/nano16040281)
Supplement: Supplementary file 1 [file nanomaterials-16-00281-s001.zip]

Archive with 1 entries (1 files):
- nanomaterials-4145905-supplementary.pdf
